# Supplementary material for: The Sensitivity of Moss-Associated Nitrogen Fixation towards Repeated Nitrogen Input
Source: PLoS One. 2016 Jan 5;11(1):e0146655. doi: 10.1371/journal.pone.0146655 (PMC4712137; doi:10.1371/journal.pone.0146655)
Supplement: S1 Data — (ZIP) [file pone.0146655.s001.zip]

Archive with 12 entries (9 files):
- Supporting Material KRousk_raw data/
- Supporting Material KRousk_raw data/.DS_Store
- __MACOSX/
- __MACOSX/Supporting Material KRousk_raw data/
- __MACOSX/Supporting Material KRousk_raw data/._.DS_Store
- Supporting Material KRousk_raw data/Acetylene reduction_N addition experiment KRousk.txt
- __MACOSX/Supporting Material KRousk_raw data/._Acetylene reduction_N addition experiment KRousk.txt
- Supporting Material KRousk_raw data/Leachate Data (TDN, NO3-, NH4+)_KRousk.txt
- __MACOSX/Supporting Material KRousk_raw data/._Leachate Data (TDN, NO3-, NH4+)_KRousk.txt
- Supporting Material KRousk_raw data/Total N moss (%)_KRousk.txt
- __MACOSX/Supporting Material KRousk_raw data/._Total N moss (%)_KRousk.txt
- __MACOSX/._Supporting Material KRousk_raw data
