# Supplementary material for: The Sensitivity of Moss-Associated Nitrogen Fixation towards Repeated Nitrogen Input
Source: PLoS One. 2016 Jan 5;11(1):e0146655. doi: 10.1371/journal.pone.0146655 (PMC4712137; doi:10.1371/journal.pone.0146655)
Supplement: S1 Data — (ZIP) [file pone.0146655.s001.zip › Supporting Material KRousk_raw data/Acetylene reduction_N addition experiment KRousk.txt]

Time	Repli	N add	Ethylene (µmolm-2d-1)
0	1	0	25.068
0	2	0	5.479
0	3	0	24.167
0	4	0	28.057
0	5	0	24.442
0	1	5	8.265
0	2	5	17.932
0	3	5	51.345
0	4	5	9.151
0	5	5	32.143
0	1	20	13.441
0	2	20	13.956
0	3	20	13.906
0	4	20	3.723
0	5	20	8.410
0	1	80	41.682
0	2	80	19.833
0	3	80	24.229
0	4	80	21.131
0	5	80	5.985
0	1	320	36.578
0	2	320	9.502
0	3	320	31.363
0	4	320	3.961
0	5	320	18.529
1	1	0	20.630
1	2	0	4.382
1	3	0	27.412
1	4	0	14.210
1	5	0	12.319
1	1	5	9.115
1	2	5	10.148
1	3	5	23.904
1	4	5	10.024
1	5	5	18.710
1	1	20	14.534
1	2	20	15.322
1	3	20	13.256
1	4	20	5.342
1	5	20	7.396
1	1	80	24.140
1	2	80	16.403
1	3	80	12.860
1	4	80	12.268
1	5	80	8.309
1	1	320	12.444
1	2	320	7.254
1	3	320	11.219
1	4	320	5.349
1	5	320	10.429
2	1	0	31.469
2	2	0	10.350
2	3	0	38.249
2	4	0	26.660
2	5	0	18.993
2	1	5	9.170
2	2	5	28.995
2	3	5	61.222
2	4	5	11.069
2	5	5	42.173
2	1	20	23.359
2	2	20	30.372
2	3	20	20.660
2	4	20	6.850
2	5	20	11.110
2	1	80	32.325
2	2	80	33.991
2	3	80	21.173
2	4	80	20.944
2	5	80	11.220
2	1	320	51.086
2	2	320	14.260
2	3	320	24.212
2	4	320	5.829
2	5	320	15.226
3	1	0	26.214
3	2	0	12.985
3	3	0	55.835
3	4	0	22.756
3	5	0	28.470
3	1	5	11.428
3	2	5	24.913
3	3	5	56.648
3	4	5	12.592
3	5	5	45.604
3	1	20	24.064
3	2	20	29.770
3	3	20	24.990
3	4	20	8.577
3	5	20	8.156
3	1	80	19.629
3	2	80	21.962
3	3	80	26.914
3	4	80	22.584
3	5	80	12.070
3	1	320	41.996
3	2	320	11.562
3	3	320	27.980
3	4	320	5.952
3	5	320	11.739
4	1	0	42.780
4	2	0	13.146
4	3	0	64.842
4	4	0	24.018
4	5	0	16.646
4	1	5	14.235
4	2	5	22.684
4	3	5	72.159
4	4	5	12.525
4	5	5	37.518
4	1	20	14.502
4	2	20	24.751
4	3	20	21.867
4	4	20	6.942
4	5	20	8.577
4	1	80	25.385
4	2	80	22.435
4	3	80	21.730
4	4	80	21.505
4	5	80	11.305
4	1	320	40.414
4	2	320	15.058
4	3	320	16.003
4	4	320	5.338
4	5	320	13.408
5	1	0	50.868
5	2	0	13.307
5	3	0	40.740
5	4	0	25.313
5	5	0	13.736
5	1	5	23.764
5	2	5	25.301
5	3	5	51.330
5	4	5	11.588
5	5	5	39.131
5	1	20	29.843
5	2	20	16.392
5	3	20	17.220
5	4	20	7.328
5	5	20	7.361
5	1	80	38.385
5	2	80	25.696
5	3	80	19.187
5	4	80	13.019
5	5	80	9.019
5	1	320	45.587
5	2	320	14.978
5	3	320	26.361
5	4	320	4.217
5	5	320	9.765
6	1	0	64.712
6	2	0	19.597
6	3	0	80.143
6	4	0	47.777
6	5	0	26.180
6	1	5	29.263
6	2	5	38.640
6	3	5	101.110
6	4	5	18.096
6	5	5	67.510
6	1	20	40.741
6	2	20	30.968
6	3	20	27.632
6	4	20	10.433
6	5	20	16.526
6	1	80	63.503
6	2	80	45.683
6	3	80	35.225
6	4	80	31.314
6	5	80	17.586
6	1	320	80.369
6	2	320	29.136
6	3	320	42.087
6	4	320	7.237
6	5	320	23.655
7	1	0	51.413
7	2	0	20.967
7	3	0	75.449
7	4	0	57.098
7	5	0	38.586
7	1	5	16.167
7	2	5	29.291
7	3	5	103.618
7	4	5	19.801
7	5	5	76.785
7	1	20	53.721
7	2	20	40.279
7	3	20	32.730
7	4	20	9.671
7	5	20	18.800
7	1	80	45.561
7	2	80	44.474
7	3	80	45.852
7	4	80	28.334
7	5	80	18.311
7	1	320	67.186
7	2	320	7.054
7	3	320	51.051
7	4	320	8.826
7	5	320	24.193
8	1	0	80.032
8	2	0	37.798
8	3	0	84.469
8	4	0	68.219
8	5	0	44.645
8	1	5	43.480
8	2	5	39.949
8	3	5	79.777
8	4	5	24.125
8	5	5	72.296
8	1	20	50.729
8	2	20	53.104
8	3	20	58.456
8	4	20	17.513
8	5	20	21.654
8	1	80	52.710
8	2	80	52.301
8	3	80	34.529
8	4	80	46.554
8	5	80	16.325
8	1	320	19.533
8	2	320	8.990
8	3	320	28.035
8	4	320	6.688
8	5	320	18.541
9	1	0	42.628
9	2	0	17.928
9	3	0	42.353
9	4	0	35.137
9	5	0	26.678
9	1	5	22.374
9	2	5	18.709
9	3	5	44.698
9	4	5	9.266
9	5	5	48.123
9	1	20	26.209
9	2	20	41.407
9	3	20	20.182
9	4	20	9.877
9	5	20	20.416
9	1	80	26.376
9	2	80	15.427
9	3	80	19.548
9	4	80	33.510
9	5	80	16.087
9	1	320	22.318
9	2	320	15.617
9	3	320	28.678
9	4	320	6.318
9	5	320	10.657
10	1	0	50.789
10	2	0	27.125
10	3	0	43.469
10	4	0	40.448
10	5	0	30.738
10	1	5	39.984
10	2	5	43.220
10	3	5	45.353
10	4	5	13.744
10	5	5	41.899
10	1	20	41.390
10	2	20	30.367
10	3	20	26.818
10	4	20	11.243
10	5	20	23.319
10	1	80	32.542
10	2	80	22.461
10	3	80	7.702
10	4	80	30.405
10	5	80	12.723
10	1	320	32.680
10	2	320	12.259
10	3	320	11.947
10	4	320	4.711
10	5	320	6.126
11	1	0	49.729
11	2	0	27.627
11	3	0	60.809
11	4	0	40.993
11	5	0	48.513
11	1	5	35.493
11	2	5	34.062
11	3	5	48.159
11	4	5	24.809
11	5	5	47.866
11	1	20	59.283
11	2	20	34.921
11	3	20	46.923
11	4	20	15.493
11	5	20	29.627
11	1	80	47.172
11	2	80	25.675
11	3	80	22.509
11	4	80	24.981
11	5	80	19.042
11	1	320	18.674
11	2	320	7.568
11	3	320	17.213
11	4	320	4.233
11	5	320	10.935
