# Supplementary material for: The Sensitivity of Moss-Associated Nitrogen Fixation towards Repeated Nitrogen Input
Source: PLoS One. 2016 Jan 5;11(1):e0146655. doi: 10.1371/journal.pone.0146655 (PMC4712137; doi:10.1371/journal.pone.0146655)
Supplement: S1 Data — (ZIP) [file pone.0146655.s001.zip › Supporting Material KRousk_raw data/Leachate Data (TDN, NO3-, NH4+)_KRousk.txt]

N add	Time  TDN(mg/l)Nitrate(mg/l)Ammonium (mg/l)
0	1	8.38	0.00	0.00
0	1	2.35	0.00	0.00
0	1	6.51	0.00	0.00
0	1	5.24	0.00	0.00
0	1	6.10	0.00	0.00
0	2	13.10	0.00	0.00
0	2	4.02	0.00	0.00
0	2	4.61	0.00	0.00
0	2	5.09	0.00	0.00
0	2	6.87	0.00	0.00
0	3	6.25	0.00	0.00
0	3	4.45	0.00	0.00
0	3	4.27	0.00	0.00
0	3	5.39	0.00	0.00
0	3	5.22	0.00	0.00
0	4	5.36	0.00	0.02
0	4	4.42	0.00	0.15
0	4	4.06	0.00	0.00
0	4	3.74	0.00	0.00
0	4	4.61	0.00	0.00
0	6	2.21	0.00	0.05
0	6	1.84	0.00	0.02
0	6	2.90	0.01	0.00
0	6	2.53	0.00	0.00
0	6	3.06	0.00	0.00
0	7	3.72	0.00	0.00
0	7	3.22	0.00	0.00
0	7	3.90	0.00	0.02
0	7	4.50	0.00	0.00
0	7	2.57	0.00	0.02
0	8	2.59	0.00	0.00
0	8	1.05	0.00	0.00
0	8	5.55	0.00	0.00
0	8	2.89	0.00	0.01
0	8	1.58	0.00	0.00
0	9	4.09	0.00	0.23
0	9	1.72	0.00	0.00
0	9	3.08	0.00	0.03
0	9	3.06	0.00	0.03
0	9	1.60	0.00	0.00
0	10	4.34	0.00	0.00
0	10	1.60	0.00	0.00
0	10	2.90	1.49	0.00
0	10	2.98	0.77	0.00
0	10	3.77	3.58	0.00
0	11	10.38	0.00	0.03
0	11	2.84	0.00	0.00
0	11	3.16	0.00	0.00
0	11	3.72	0.00	0.00
0	11	3.37	15.69	0.00
5	1	5.87	1.00	0.31
5	1	5.52	1.03	0.35
5	1	6.98	0.87	0.71
5	1	7.97	0.88	0.79
5	1	4.82	1.06	0.99
5	2	5.20	0.50	0.49
5	2	7.63	0.61	0.51
5	2	5.68	0.76	0.41
5	2	5.97	0.72	0.74
5	2	5.27	0.71	0.88
5	3	4.22	0.50	0.04
5	3	9.12	0.40	0.25
5	3	5.91	0.44	0.22
5	3	6.20	0.71	0.23
5	3	5.89	0.65	0.63
5	4	4.39	0.67	0.42
5	4	5.52	0.58	0.52
5	4	5.29	0.64	0.62
5	4	14.90	0.57	0.74
5	4	3.75	1.06	0.40
5	6	2.40	0.00	0.00
5	6	1.97	0.00	0.00
5	6	1.86	0.00	0.00
5	6	2.65	0.01	0.00
5	6	2.01	0.00	0.02
5	7	3.58	0.00	0.00
5	7	3.65	0.00	0.00
5	7	2.71	0.00	0.00
5	7	3.14	0.00	0.00
5	7	2.93	0.00	0.04
5	8	6.08	0.43	0.72
5	8	5.83	0.45	0.71
5	8	5.98	0.66	0.75
5	8	6.17	0.56	0.98
5	8	4.24	0.67	0.90
5	9	6.14	0.41	0.72
5	9	5.72	0.18	0.98
5	9	6.22	0.48	0.71
5	9	4.11	0.46	0.75
5	9	4.31	0.40	0.90
5	10	6.53	0.33	0.63
5	10	5.74	0.43	0.75
5	10	4.07	0.48	0.73
5	10	5.97	0.58	0.70
5	10	4.33	1.46	0.61
5	11	6.12	0.23	0.67
5	11	5.72	0.39	0.53
5	11	4.74	0.16	0.77
5	11	5.10	0.52	0.56
5	11	5.59	0.46	0.68
20	1	11.37	4.42	2.52
20	1	13.02	4.88	3.61
20	1	12.28	5.16	3.62
20	1	13.35	5.28	3.91
20	1	11.17	5.60	4.55
20	2	9.09	3.32	1.69
20	2	10.29	3.52	2.32
20	2	11.02	3.96	2.59
20	2	12.47	4.35	3.30
20	2	11.46	4.39	3.61
20	3	9.90	3.75	1.31
20	3	11.84	4.15	2.38
20	3	11.97	4.09	2.75
20	3	11.44	4.10	2.91
20	3	10.60	4.40	2.95
20	4	7.26	2.95	1.60
20	4	9.00	3.22	2.17
20	4	6.70	3.57	2.50
20	4	7.96	3.51	2.88
20	4	9.00	4.19	3.95
20	6	4.06	0.00	0.00
20	6	2.16	0.00	0.02
20	6	2.64	0.05	0.00
20	6	2.17	0.01	0.05
20	6	1.67	0.01	0.07
20	7	4.18	0.00	0.00
20	7	3.25	0.00	0.00
20	7	4.37	0.00	0.02
20	7	3.00	0.00	0.03
20	7	2.84	0.00	0.05
20	8	9.40	2.70	1.05
20	8	10.06	3.65	1.72
20	8	10.18	4.03	2.40
20	8	9.61	3.89	2.91
20	8	10.04	4.26	3.37
20	9	10.09	2.81	1.44
20	9	7.52	2.84	2.18
20	9	9.57	3.71	2.77
20	9	8.85	3.73	2.95
20	9	11.27	4.07	3.22
20	10	9.29	1.36	0.46
20	10	11.70	1.38	1.27
20	10	8.04	2.47	2.08
20	10	9.72	2.87	1.83
20	10	8.62	3.18	2.63
20	11	8.93	1.94	0.82
20	11	6.78	2.20	1.86
20	11	9.14	2.98	1.38
20	11	9.27	2.84	1.78
20	11	7.71	3.12	2.24
80	1	36.80	18.13	13.61
80	1	37.15	20.34	14.89
80	1	39.49	21.11	17.35
80	1	36.89	21.62	18.21
80	1	39.02	20.94	18.90
80	2	33.41	17.16	13.89
80	2	32.82	16.81	14.60
80	2	35.89	19.07	16.96
80	2	35.42	19.78	16.42
80	2	38.54	20.12	19.10
80	3	27.88	13.80	11.31
80	3	31.37	16.75	12.56
80	3	29.97	16.67	13.40
80	3	32.76	17.76	14.95
80	3	35.83	17.83	16.64
80	4	25.43	12.90	10.47
80	4	27.92	14.60	13.89
80	4	32.12	15.97	14.46
80	4	29.39	16.14	15.24
80	4	29.36	16.02	16.51
80	6	1.92	0.00	0.00
80	6	3.42	0.03	0.00
80	6	3.72	0.06	0.00
80	6	3.97	0.04	0.04
80	6	2.34	0.09	0.01
80	7	5.06	0.00	0.00
80	7	4.01	0.00	0.00
80	7	2.72	0.00	0.00
80	7	5.95	0.00	0.03
80	7	2.33	0.00	0.06
80	8	28.94	14.40	14.29
80	8	36.43	18.67	16.19
80	8	41.96	19.44	17.19
80	8	39.20	19.67	17.39
80	8	42.62	21.55	19.40
80	9	23.50	11.53	8.53
80	9	25.36	11.66	9.11
80	9	24.78	12.15	9.83
80	9	28.19	13.87	10.93
80	9	28.46	14.81	12.70
80	10	18.52	7.91	6.17
80	10	23.22	9.83	7.59
80	10	22.06	10.83	8.15
80	10	24.82	10.98	8.92
80	10	31.54	14.60	12.46
80	11	17.76	7.83	5.51
80	11	21.56	10.08	7.33
80	11	22.88	11.41	9.27
80	11	24.98	11.70	9.38
80	11	26.68	13.57	11.25
320	1	103.72	59.09	54.22
320	1	116.41	60.68	57.18
320	1	110.94	63.03	59.14
320	1	116.23	64.66	64.02
320	1	119.21	65.54	63.22
320	2	95.95	53.21	50.86
320	2	99.30	56.49	54.87
320	2	105.67	60.39	59.61
320	2	105.16	61.82	62.95
320	2	106.87	61.70	64.68
320	3	78.64	41.71	37.58
320	3	86.69	49.73	48.01
320	3	88.87	52.41	51.55
320	3	87.25	53.07	54.16
320	3	109.64	61.91	68.79
320	4	69.52	39.94	36.50
320	4	71.31	39.38	40.79
320	4	92.30	41.32	40.45
320	4	77.85	44.47	49.22
320	4	87.94	50.63	54.87
320	6	2.67	0.11	0.00
320	6	4.84	0.18	0.00
320	6	3.15	0.08	0.11
320	6	3.78	0.14	0.12
320	6	4.09	0.44	0.19
320	7	4.61	0.00	0.00
320	7	5.21	0.00	0.00
320	7	3.59	0.00	0.00
320	7	3.12	0.00	0.03
320	7	2.80	0.01	0.02
320	8	88.23	43.49	41.29
320	8	91.94	45.46	43.52
320	8	94.45	48.26	45.10
320	8	112.60	49.70	49.92
320	8	110.17	52.39	54.80
320	9	64.50	30.80	28.76
320	9	75.96	36.85	35.34
320	9	88.51	43.76	38.81
320	9	88.64	44.28	42.84
320	9	95.44	46.85	46.24
320	10	81.51	37.39	37.31
320	10	106.75	49.94	50.05
320	10	108.66	52.27	52.62
320	10	114.90	54.19	57.43
320	10	121.37	56.92	57.09
320	11	66.35	32.36	29.79
320	11	83.67	41.31	40.69
320	11	84.67	43.37	39.82
320	11	101.10	50.14	47.98
320	11	107.61	50.48	50.86
