# Supplementary material for: The Sensitivity of Moss-Associated Nitrogen Fixation towards Repeated Nitrogen Input
Source: PLoS One. 2016 Jan 5;11(1):e0146655. doi: 10.1371/journal.pone.0146655 (PMC4712137; doi:10.1371/journal.pone.0146655)
Supplement: S1 Data — (ZIP) [file pone.0146655.s001.zip › Supporting Material KRousk_raw data/Total N moss (%)_KRousk.txt]

Treatment	TN moss (%)
0	0.880500705
0	0.552040816
0	0.723675903
0	0.765230875
0	0.924560217
5	0.76497373
5	0.521978022
5	0.709123307
5	1.048508523
5	0.864186851
20	0.445272602
20	0.542766029
20	0.891933288
20	0.881191548
20	1.013903924
80	0.813055752
80	1.04398117
80	1.048765641
80	0.925748503
80	0.962483444
320	1.566984943
320	1.966547916
320	1.777738138
320	1.928733593
320	1.675526974
